# Supplementary material for: Do Biliary Stents Affect EUS-Guided Tissue Acquisition (EUS-TA) in Solid Pancreatic Lesions Determining Biliary Obstruction? A Literature Review with Meta-Analysis
Source: Cancers (Basel). 2023 Mar 15;15(6):1789. doi: 10.3390/cancers15061789 (PMC10046620; doi:10.3390/cancers15061789)
Supplement: Supplementary file 1 [file cancers-15-01789-s001.zip]

Archive with 1 entries (1 files):
- cancers-2271925-supplementary.pdf
